# Supplementary material for: Identification of transformer overload and new energy planning for enterprises based on load forecasting
Source: PLoS One. 2024 Oct 2;19(10):e0311354. doi: 10.1371/journal.pone.0311354 (PMC11446425; doi:10.1371/journal.pone.0311354)
Supplement: S1 Data — (XLSX) [file pone.0311354.s001.xlsx]

## Sheet: Total
inputTime		The Power Load of Factory
2022-12-31 23:48:23		80.85
2022-12-31 23:33:25		80.25
2022-12-31 23:18:24		81.75
2022-12-31 23:03:24		85.35
2022-12-31 22:48:23		84.75
2022-12-31 22:33:24		81.15
2022-12-31 22:18:25		85.35
2022-12-31 22:03:24		87.75
2022-12-31 21:48:24		83.25
2022-12-31 21:33:24		82.35
2022-12-31 21:18:24		83.4
2022-12-31 21:03:24		82.65
2022-12-31 20:48:26		82.95
2022-12-31 20:33:23		84.3
2022-12-31 20:18:23		82.5
2022-12-31 20:03:23		83.1
2022-12-31 19:48:23		82.35
2022-12-31 19:33:24		82.2
2022-12-31 19:18:24		82.2
2022-12-31 19:03:24		81.3
2022-12-31 18:48:23		81.15
2022-12-31 18:33:25		85.65
2022-12-31 18:18:23		84.15
2022-12-31 18:03:24		92.1
2022-12-31 17:48:23		84.6
2022-12-31 17:33:23		82.5
2022-12-31 17:18:27		93.6
2022-12-31 17:03:23		106.35
2022-12-31 16:48:23		98.4
2022-12-31 16:33:23		81.6
2022-12-31 16:18:23		105.6
2022-12-31 16:03:24		87
2022-12-31 15:48:23		82.05
2022-12-31 15:33:23		82.8
2022-12-31 15:18:23		82.05
2022-12-31 15:03:24		82.35
2022-12-31 14:48:23		108.6
2022-12-31 14:33:23		85.95
2022-12-31 14:18:24		85.2
2022-12-31 14:03:24		86.55
2022-12-31 13:48:23		92.25
2022-12-31 13:33:23		88.65
2022-12-31 13:18:23		116.85
2022-12-31 13:03:23		162.45
2022-12-31 12:48:23		153.9
2022-12-31 12:33:24		143.55
2022-12-31 12:18:23		153.15
2022-12-31 12:03:23		140.1
2022-12-31 11:48:23		142.95
2022-12-31 11:33:23		143.85
2022-12-31 11:18:23		160.35
2022-12-31 11:03:26		175.8
2022-12-31 10:48:25		167.7
2022-12-31 10:33:23		144.75
2022-12-31 10:18:24		160.35
2022-12-31 10:03:23		151.5
2022-12-31 09:48:24		144
2022-12-31 09:33:23		149.55
2022-12-31 09:18:24		158.1
2022-12-31 09:03:24		165.3
2022-12-31 08:48:23		165.9
2022-12-31 08:33:25		185.85
2022-12-31 08:18:24		164.1
2022-12-31 08:03:23		158.85
2022-12-31 07:48:23		162
2022-12-31 07:33:23		165.9
2022-12-31 07:18:23		165
2022-12-31 07:03:23		162.45
2022-12-31 06:48:23		159.15
2022-12-31 06:33:23		174.45
2022-12-31 06:18:23		173.55
2022-12-31 06:03:23		191.85
2022-12-31 05:48:24		177.45
2022-12-31 05:33:23		159.9
2022-12-31 05:18:23		169.5
2022-12-31 05:03:23		161.4
2022-12-31 04:48:24		175.95
2022-12-31 04:33:23		171.15
2022-12-31 04:18:24		170.25
2022-12-31 04:03:23		166.8
2022-12-31 03:48:23		188.85
2022-12-31 03:33:24		166.2
2022-12-31 03:18:23		164.85
2022-12-31 03:03:23		173.85
2022-12-31 02:48:23		168.6
2022-12-31 02:33:24		165.75
2022-12-31 02:18:23		180.9
2022-12-31 02:03:23		160.2
2022-12-31 01:48:25		163.05
2022-12-31 01:33:24		171.9
2022-12-31 01:18:24		161.85
2022-12-31 01:03:24		181.05
2022-12-31 00:48:25		169.5
2022-12-31 00:33:23		163.5
2022-12-31 00:18:26		163.05
2022-12-31 00:03:24		183.15
2022-12-30 23:48:23		166.5
2022-12-30 23:33:24		165.15
2022-12-30 23:18:24		163.2
2022-12-30 23:03:24		163.5
2022-12-30 22:48:24		163.8
2022-12-30 22:33:23		184.2
2022-12-30 22:18:24		170.55
2022-12-30 22:03:24		167.25
2022-12-30 21:48:24		181.95
2022-12-30 21:33:24		175.05
2022-12-30 21:18:23		175.2
2022-12-30 21:06:29		189.75
2022-12-30 21:06:00		176.55
2022-12-30 21:05:38		178.65
2022-12-30 21:05:11		195.6
2022-12-30 21:04:43		191.85
2022-12-30 21:04:22		169.95
2022-12-30 21:03:44		172.2
2022-12-30 21:03:14		177.45
2022-12-30 21:02:39		169.65
2022-12-30 21:02:11		178.8
2022-12-30 21:01:35		171.75
2022-12-30 21:00:59		173.4
2022-12-30 21:00:27		169.65
2022-12-30 20:59:57		173.4
2022-12-30 17:33:23		169.95
2022-12-30 17:18:24		171.9
2022-12-30 17:03:24		172.2
2022-12-30 16:48:24		181.35
2022-12-30 16:33:23		169.05
2022-12-30 16:18:24		171.15
2022-12-30 16:03:23		162.15
2022-12-30 15:48:23		168
2022-12-30 15:33:23		166.95
2022-12-30 15:18:25		170.25
2022-12-30 15:03:24		165.75
2022-12-30 14:48:23		178.5
2022-12-30 14:33:24		180
2022-12-30 14:18:23		175.8
2022-12-30 14:03:24		173.7
2022-12-30 13:48:23		187.35
2022-12-30 13:33:24		200.85
2022-12-30 13:18:24		177.75
2022-12-30 13:03:24		196.8
2022-12-30 12:48:23		178.65
2022-12-30 12:33:24		201.75
2022-12-30 12:18:23		184.35
2022-12-30 12:03:25		182.25
2022-12-30 11:48:25		173.4
2022-12-30 11:33:23		167.55
2022-12-30 11:18:23		173.4
2022-12-30 11:03:23		181.35
2022-12-30 10:48:23		173.85
2022-12-30 10:33:24		177.6
2022-12-30 10:18:24		179.4
2022-12-30 10:03:23		173.4
2022-12-30 09:48:23		177.75
2022-12-30 09:33:23		180.9
2022-12-30 09:18:24		183
2022-12-30 09:03:24		176.85
2022-12-30 08:48:24		182.7
2022-12-30 08:33:24		178.95
2022-12-30 08:18:23		207.6
2022-12-30 08:03:23		175.95
2022-12-30 07:48:23		198.9
2022-12-30 07:33:23		170.25
2022-12-30 07:18:23		171.3
2022-12-30 07:03:24		181.5
2022-12-30 06:48:23		184.5
2022-12-30 06:33:23		202.05
2022-12-30 06:18:24		181.2
2022-12-30 06:03:23		176.25
2022-12-30 05:48:23		185.7
2022-12-30 05:33:23		185.85
2022-12-30 05:18:25		177.3
2022-12-30 05:03:23		199.8
2022-12-30 04:48:24		181.65
2022-12-30 04:33:24		182.85
2022-12-30 04:18:25		206.25
2022-12-30 04:03:24		194.4
2022-12-30 03:48:24		180.3
2022-12-30 03:33:27		181.95
2022-12-30 03:18:25		183.75
2022-12-30 03:03:25		179.7
2022-12-30 02:48:28		188.7
2022-12-30 02:33:24		186.6
2022-12-30 02:18:25		203.55
2022-12-30 02:03:25		180.15
2022-12-30 01:48:24		178.5
2022-12-30 01:33:25		178.5
2022-12-30 01:18:24		172.2
2022-12-30 01:03:24		173.4
2022-12-30 00:48:24		177
2022-12-30 00:33:24		182.25
2022-12-30 00:18:27		182.25
2022-12-30 00:03:24		176.4
2022-12-29 23:48:24		197.85
2022-12-29 23:33:24		172.5
2022-12-29 23:18:24		174.3
2022-12-29 23:03:24		196.35
2022-12-29 22:48:24		174.9
2022-12-29 22:39:19		179.1
2022-12-29 22:38:50		181.5
2022-12-29 22:38:28		198.9
2022-12-29 22:37:59		177.6
2022-12-29 22:37:31		179.55
2022-12-29 22:37:05		177.3
2022-12-29 22:36:36		182.25
2022-12-29 22:36:09		189.15
2022-12-29 22:35:43		177.6
2022-12-29 22:35:15		181.8
2022-12-29 22:34:46		177.15
2022-12-29 22:34:21		201.15
2022-12-29 22:33:58		175.8
2022-12-29 22:33:34		181.35
2022-12-29 22:33:13		178.65
2022-12-29 22:32:49		172.95
2022-12-29 22:32:27		223.5
2022-12-29 22:32:03		199.65
2022-12-29 22:31:37		201.6
2022-12-29 22:31:12		192.6
2022-12-29 17:33:23		177
2022-12-29 17:18:24		174
2022-12-29 17:03:23		168.6
2022-12-29 16:48:23		180
2022-12-29 16:33:24		183.15
2022-12-29 16:18:23		164.1
2022-12-29 16:03:23		164.1
2022-12-29 15:48:24		162.6
2022-12-29 15:33:24		189
2022-12-29 15:18:23		185.85
2022-12-29 15:03:23		209.85
2022-12-29 14:48:24		190.05
2022-12-29 14:33:24		289.5
2022-12-29 14:18:24		301.65
2022-12-29 14:03:23		294.15
2022-12-29 13:48:24		304.2
2022-12-29 13:33:23		293.55
2022-12-29 13:18:23		300.75
2022-12-29 13:03:23		299.25
2022-12-29 12:48:23		313.2
2022-12-29 12:33:24		296.4
2022-12-29 12:18:23		294.9
2022-12-29 12:03:24		295.5
2022-12-29 11:48:24		289.65
2022-12-29 11:33:24		289.35
2022-12-29 11:18:23		315.75
2022-12-29 11:03:25		321.45
2022-12-29 10:48:23		300.75
2022-12-29 10:33:24		291.15
2022-12-29 10:18:24		315.75
2022-12-29 10:03:23		297.45
2022-12-29 09:48:23		306.3
2022-12-29 09:33:23		294.6
2022-12-29 09:18:24		294.9
2022-12-29 09:03:23		315.15
2022-12-29 08:48:23		314.1
2022-12-29 08:33:23		297.15
2022-12-29 08:18:24		294.6
2022-12-29 08:03:23		304.5
2022-12-29 07:48:23		292.35
2022-12-29 07:33:24		312.75
2022-12-29 07:18:23		305.55
2022-12-29 07:03:23		290.25
2022-12-29 06:48:24		292.05
2022-12-29 06:33:26		300.6
2022-12-29 06:18:25		285.75
2022-12-29 06:03:24		289.05
2022-12-29 05:48:24		310.35
2022-12-29 05:33:24		284.4
2022-12-29 05:18:24		289.8
2022-12-29 05:03:24		292.8
2022-12-29 04:48:24		283.95
2022-12-29 04:33:24		285.75
2022-12-29 04:18:25		284.25
2022-12-29 04:03:24		284.85
2022-12-29 03:48:25		291.9
2022-12-29 03:33:27		290.55
2022-12-29 03:18:24		323.1
2022-12-29 03:03:24		279.75
2022-12-29 02:48:24		290.25
2022-12-29 02:33:24		294.45
2022-12-29 02:18:24		292.5
2022-12-29 02:03:25		281.55
2022-12-29 01:48:24		297.15
2022-12-29 01:33:24		278.85
2022-12-29 01:18:25		277.05
2022-12-29 01:03:24		283.05
2022-12-29 00:48:26		284.85
2022-12-29 00:33:24		277.2
2022-12-29 00:18:24		279
2022-12-29 00:03:26		285.3
2022-12-28 23:48:26		280.8
2022-12-28 23:33:24		278.85
2022-12-28 23:18:24		277.8
2022-12-28 23:03:24		282.15
2022-12-28 22:48:24		284.55
2022-12-28 22:33:25		281.55
2022-12-28 22:18:24		282.75
2022-12-28 22:03:24		299.85
2022-12-28 21:48:24		283.05
2022-12-28 21:33:24		310.2
2022-12-28 21:18:24		291.3
2022-12-28 21:03:24		284.1
2022-12-28 20:48:24		288.9
2022-12-28 20:33:25		281.25
2022-12-28 20:18:24		286.65
2022-12-28 20:03:24		281.7
2022-12-28 19:48:25		289.95
2022-12-28 19:33:24		285.45
2022-12-28 19:18:25		287.85
2022-12-28 19:03:24		300.75
2022-12-28 18:48:24		282.75
2022-12-28 18:33:24		286.2
2022-12-28 18:18:25		282
2022-12-28 18:03:26		304.65
2022-12-28 17:48:25		289.2
2022-12-28 17:33:25		296.4
2022-12-28 17:18:26		298.35
2022-12-28 17:03:24		297.75
2022-12-28 16:48:23		297.3
2022-12-28 16:33:23		286.5
2022-12-28 16:18:24		300.15
2022-12-28 16:03:24		295.05
2022-12-28 15:48:24		291.15
2022-12-28 15:33:23		290.7
2022-12-28 15:18:23		294
2022-12-28 15:03:23		333.6
2022-12-28 14:48:23		286.8
2022-12-28 14:33:23		321.75
2022-12-28 14:18:24		298.95
2022-12-28 14:03:24		302.85
2022-12-28 13:48:23		288.9
2022-12-28 13:33:24		299.1
2022-12-28 13:18:23		314.85
2022-12-28 13:03:23		309.15
2022-12-28 12:48:23		290.7
2022-12-28 12:33:23		317.1
2022-12-28 12:18:23		301.65
2022-12-28 12:03:26		292.2
2022-12-28 11:48:24		289.8
2022-12-28 11:33:23		293.55
2022-12-28 11:18:24		293.1
2022-12-28 11:03:23		304.35
2022-12-28 10:48:24		297.6
2022-12-28 10:33:23		325.8
2022-12-28 10:18:23		327.45
2022-12-28 10:03:24		297.15
2022-12-28 09:48:25		304.5
2022-12-28 09:33:24		299.85
2022-12-28 09:18:24		301.2
2022-12-28 09:03:24		302.7
2022-12-28 08:48:24		305.1
2022-12-28 08:33:25		305.55
2022-12-28 08:18:26		294.15
2022-12-28 08:03:24		289.5
2022-12-28 07:48:24		303.45
2022-12-28 07:33:24		301.8
2022-12-28 07:18:24		302.1
2022-12-28 07:03:24		298.95
2022-12-28 06:48:24		296.25
2022-12-28 06:33:26		290.25
2022-12-28 06:18:25		295.65
2022-12-28 06:03:25		293.4
2022-12-28 05:48:24		297
2022-12-28 05:33:24		291.9
2022-12-28 05:18:24		297.15
2022-12-28 05:03:24		292.95
2022-12-28 04:48:24		294
2022-12-28 04:33:24		298.5
2022-12-28 04:18:26		299.55
2022-12-28 04:03:24		297.45
2022-12-28 03:48:24		302.1
2022-12-28 03:33:24		304.8
2022-12-28 03:18:24		304.8
2022-12-28 03:03:24		292.2
2022-12-28 02:48:25		296.25
2022-12-28 02:33:24		291.45
2022-12-28 02:18:25		292.35
2022-12-28 02:03:24		292.2
2022-12-28 01:48:24		289.95
2022-12-28 01:33:24		291.6
2022-12-28 01:18:24		286.05
2022-12-28 01:03:25		304.35
2022-12-28 00:48:24		289.65
2022-12-28 00:33:25		303.3
2022-12-28 00:18:24		304.5
2022-12-28 00:03:25		283.65
2022-12-27 23:48:25		286.8
2022-12-27 23:33:24		286.65
2022-12-27 23:18:24		286.5
2022-12-27 23:03:25		288.45
2022-12-27 22:48:24		293.4
2022-12-27 22:33:24		289.95
2022-12-27 22:18:25		292.8
2022-12-27 22:03:24		297.9
2022-12-27 21:48:24		287.85
2022-12-27 21:33:24		293.55
2022-12-27 21:18:24		296.4
2022-12-27 21:03:25		292.8
2022-12-27 20:48:26		309.6
2022-12-27 20:33:26		294.3
2022-12-27 20:18:24		296.4
2022-12-27 20:03:23		299.1
2022-12-27 19:48:24		297.3
2022-12-27 19:33:24		297.3
2022-12-27 19:18:25		294.45
2022-12-27 19:03:25		303.15
2022-12-27 18:48:24		299.55
2022-12-27 18:33:24		289.8
2022-12-27 18:18:24		298.5
2022-12-27 18:03:24		303.15
2022-12-27 17:48:26		294.9
2022-12-27 17:33:24		298.5
2022-12-27 17:18:23		302.1
2022-12-27 17:03:23		338.7
2022-12-27 16:48:26		323.7
2022-12-27 16:33:25		304.8
2022-12-27 16:18:24		293.55
2022-12-27 16:03:24		306.6
2022-12-27 15:48:24		295.95
2022-12-27 15:33:24		303.3
2022-12-27 15:18:23		291.75
2022-12-27 15:03:23		297
2022-12-27 14:48:24		311.25
2022-12-27 14:33:25		303.6
2022-12-27 14:18:23		300.3
2022-12-27 14:03:24		300.75
2022-12-27 13:48:24		306.45
2022-12-27 13:33:23		298.5
2022-12-27 13:18:24		310.2
2022-12-27 13:03:24		306
2022-12-27 12:48:24		308.85
2022-12-27 12:33:24		348
2022-12-27 12:18:25		332.55
2022-12-27 12:03:24		298.65
2022-12-27 11:48:24		297.9
2022-12-27 11:33:24		296.55
2022-12-27 11:18:25		286.05
2022-12-27 11:03:24		302.25
2022-12-27 10:48:25		298.05
2022-12-27 10:33:25		299.55
2022-12-27 10:18:26		289.95
2022-12-27 10:03:27		311.1
2022-12-27 09:48:24		301.5
2022-12-27 09:33:25		313.95
2022-12-27 09:18:24		316.65
2022-12-27 09:03:25		293.85
2022-12-27 08:48:25		295.2
2022-12-27 08:33:26		306.6
2022-12-27 08:18:25		295.05
2022-12-27 08:03:24		297.9
2022-12-27 07:48:25		302.1
2022-12-27 07:33:24		297.15
2022-12-27 07:18:24		298.05
2022-12-27 07:03:24		294.15
2022-12-27 06:48:25		305.55
2022-12-27 06:33:25		297.9
2022-12-27 06:18:24		312.75
2022-12-27 06:03:27		290.4
2022-12-27 05:48:25		292.95
2022-12-27 05:33:24		293.25
2022-12-27 05:18:24		291.9
2022-12-27 05:03:25		296.85
2022-12-27 04:48:24		300.75
2022-12-27 04:33:24		297.9
2022-12-27 04:18:25		293.1
2022-12-27 04:03:24		300.45
2022-12-27 03:48:24		304.35
2022-12-27 03:33:25		298.05
2022-12-27 03:18:24		300.9
2022-12-27 03:03:24		295.95
2022-12-27 02:48:45		307.05
2022-12-27 02:33:25		318.3
2022-12-27 02:18:25		317.4
2022-12-27 02:03:25		383.7
2022-12-27 01:48:24		840.3
2022-12-27 01:33:24		943.8
2022-12-27 01:18:24		516
2022-12-27 01:03:24		970.2
2022-12-27 00:48:24		992.1
2022-12-27 00:33:25		980.7
2022-12-27 00:18:24		948.9
2022-12-27 00:03:24		1037.4
2022-12-26 23:48:24		395.25
2022-12-26 23:33:24		912.6
2022-12-26 23:18:24		945.3
2022-12-26 23:03:24		386.1
2022-12-26 22:48:24		1032.15
2022-12-26 22:33:24		996
2022-12-26 22:18:24		982.8
2022-12-26 22:03:24		326.4
2022-12-26 21:48:24		290.55
2022-12-26 21:33:24		297.75
2022-12-26 21:18:24		313.05
2022-12-26 21:03:24		304.2
2022-12-26 20:48:24		299.1
2022-12-26 20:33:26		296.7
2022-12-26 20:18:23		298.35
2022-12-26 20:03:25		296.1
2022-12-26 19:48:24		297.15
2022-12-26 19:33:24		216.3
2022-12-26 19:18:24		295.2
2022-12-26 19:03:25		294
2022-12-26 18:48:23		295.2
2022-12-26 18:33:26		303.75
2022-12-26 18:18:24		300.9
2022-12-26 18:03:26		290.4
2022-12-26 17:48:24		286.8
2022-12-26 17:33:24		288.9
2022-12-26 17:18:24		289.8
2022-12-26 17:03:23		294.3
2022-12-26 16:48:23		295.05
2022-12-26 16:33:23		292.05
2022-12-26 16:18:24		295.35
2022-12-26 16:03:23		289.8
2022-12-26 15:48:24		304.2
2022-12-26 15:33:24		756
2022-12-26 15:18:24		926.55
2022-12-26 15:03:23		919.8
2022-12-26 14:48:24		939.3
2022-12-26 14:33:26		375.45
2022-12-26 14:18:24		915.9
2022-12-26 14:03:24		934.5
2022-12-26 13:48:25		942
2022-12-26 13:33:24		379.65
2022-12-26 13:18:24		868.05
2022-12-26 13:03:24		951.45
2022-12-26 12:48:25		364.2
2022-12-26 12:33:24		954.9
2022-12-26 12:18:24		729
2022-12-26 12:03:26		330.75
2022-12-26 11:48:24		288.3
2022-12-26 11:33:24		286.2
2022-12-26 11:18:24		300.75
2022-12-26 11:03:24		315.6
2022-12-26 10:48:25		298.5
2022-12-26 10:33:24		291.75
2022-12-26 10:18:24		313.05
2022-12-26 10:03:24		303.75
2022-12-26 09:48:24		313.2
2022-12-26 09:33:24		290.55
2022-12-26 09:18:25		287.25
2022-12-26 09:04:30		306.15
2022-12-26 08:48:26		318.45
2022-12-26 08:33:25		327.15
2022-12-26 08:18:24		318.3
2022-12-26 08:03:25		292.5
2022-12-26 07:48:24		292.2
2022-12-26 07:33:24		300.3
2022-12-26 07:18:24		286.5
2022-12-26 07:03:24		295.65
2022-12-26 06:48:25		298.8
2022-12-26 06:33:24		293.4
2022-12-26 06:18:24		287.85
2022-12-26 06:03:24		291.15
2022-12-26 05:48:24		292.35
2022-12-26 05:33:25		297.15
2022-12-26 05:18:26		306.45
2022-12-26 05:03:25		281.25
2022-12-26 04:48:25		286.65
2022-12-26 04:33:24		286.8
2022-12-26 04:18:28		290.7
2022-12-26 04:03:24		294.6
2022-12-26 03:48:24		296.7
2022-12-26 03:33:24		297
2022-12-26 03:18:26		344.85
2022-12-26 03:03:24		301.05
2022-12-26 02:48:24		292.5
2022-12-26 02:33:24		913.2
2022-12-26 02:18:24		942.3
2022-12-26 02:03:24		429.45
2022-12-26 01:48:26		366.15
2022-12-26 01:33:24		367.95
2022-12-26 01:18:25		813.15
2022-12-26 01:03:25		566.7
2022-12-26 00:48:25		990
2022-12-26 00:33:26		976.5
2022-12-26 00:18:28		376.5
2022-12-26 00:03:25		893.4
2022-12-25 23:48:24		895.35
2022-12-25 23:33:24		930.15
2022-12-25 23:18:24		723.3
2022-12-25 23:03:25		973.65
2022-12-25 22:48:24		886.2
2022-12-25 22:33:24		710.1
2022-12-25 22:18:24		836.55
2022-12-25 22:03:26		321.3
2022-12-25 21:48:24		294.6
2022-12-25 21:33:24		286.05
2022-12-25 21:18:24		286.8
2022-12-25 21:03:23		287.25
2022-12-25 20:48:24		299.1
2022-12-25 20:33:26		305.55
2022-12-25 20:18:24		297.3
2022-12-25 20:03:23		294.6
2022-12-25 19:48:24		291.3
2022-12-25 19:33:25		285.45
2022-12-25 19:18:24		296.25
2022-12-25 19:03:24		294.15
2022-12-25 18:48:24		294.6
2022-12-25 18:33:23		286.65
2022-12-25 18:18:24		286.8
2022-12-25 18:03:24		288.3
2022-12-25 17:48:25		299.85
2022-12-25 17:33:23		301.5
2022-12-25 17:18:24		324.45
2022-12-25 17:03:24		316.8
2022-12-25 16:48:25		295.5
2022-12-25 16:33:25		403.2
2022-12-25 16:18:25		387.15
2022-12-25 16:03:24		423.45
2022-12-25 15:48:26		415.05
2022-12-25 15:33:24		865.35
2022-12-25 15:18:25		1089.45
2022-12-25 15:03:25		1043.55
2022-12-25 14:48:25		1068
2022-12-25 14:33:33		936
2022-12-25 14:18:59		770.55
2022-12-25 14:03:26		1064.55
2022-12-25 13:48:25		919.05
2022-12-25 13:33:27		1026.15
2022-12-25 13:18:25		473.25
2022-12-25 13:03:24		706.65
2022-12-25 12:48:26		1065.6
2022-12-25 12:33:27		499.95
2022-12-25 12:18:27		696.9
2022-12-25 12:03:25		443.7
2022-12-25 11:48:26		300
2022-12-25 11:33:24		295.35
2022-12-25 11:18:24		297.15
2022-12-25 11:03:24		294.9
2022-12-25 10:48:24		418.2
2022-12-25 10:33:24		378.45
2022-12-25 10:18:24		364.05
2022-12-25 10:03:25		431.85
2022-12-25 09:48:24		420
2022-12-25 09:33:27		400.65
2022-12-25 09:18:26		395.85
2022-12-25 09:03:26		396.6
2022-12-25 08:48:27		396.6
2022-12-25 08:33:24		417.3
2022-12-25 08:18:24		416.1
2022-12-25 08:03:25		399.9
2022-12-25 07:48:24		376.95
2022-12-25 07:33:27		336.75
2022-12-25 07:18:24		385.35
2022-12-25 07:03:24		289.8
2022-12-25 06:48:24		292.05
2022-12-25 06:33:26		283.95
2022-12-25 06:18:25		287.55
2022-12-25 06:03:24		283.5
2022-12-25 05:48:24		282.6
2022-12-25 05:33:24		285.6
2022-12-25 05:18:24		287.1
2022-12-25 05:03:25		284.25
2022-12-25 04:48:25		286.8
2022-12-25 04:33:24		283.05
2022-12-25 04:18:25		284.7
2022-12-25 04:03:24		285.3
2022-12-25 03:48:24		279.75
2022-12-25 03:33:24		284.4
2022-12-25 03:18:24		300.9
2022-12-25 03:03:24		286.5
2022-12-25 02:48:25		290.55
2022-12-25 02:33:24		291.6
2022-12-25 02:18:24		293.85
2022-12-25 02:03:24		296.1
2022-12-25 01:48:24		295.2
2022-12-25 01:33:24		284.25
2022-12-25 01:18:24		280.35
2022-12-25 01:03:24		283.65
2022-12-25 00:48:25		294.45
2022-12-25 00:33:25		288.15
2022-12-25 00:18:24		331.2
2022-12-25 00:03:25		862.95
2022-12-24 23:48:24		387.3
2022-12-24 23:33:26		911.1
2022-12-24 23:18:24		919.65
2022-12-24 23:03:24		974.25
2022-12-24 22:48:24		909.15
2022-12-24 22:33:24		874.35
2022-12-24 22:18:24		355.8
2022-12-24 22:03:24		292.95
2022-12-24 21:48:24		283.8
2022-12-24 21:33:24		310.05
2022-12-24 21:18:24		281.4
2022-12-24 21:03:25		280.65
2022-12-24 20:48:25		287.4
2022-12-24 20:33:24		300.15
2022-12-24 20:18:26		291.45
2022-12-24 20:03:24		281.4
2022-12-24 19:48:25		283.65
2022-12-24 19:33:24		282.9
2022-12-24 19:18:26		277.95
2022-12-24 19:03:24		283.35
2022-12-24 18:48:25		275.55
2022-12-24 18:33:25		275.55
2022-12-24 18:18:25		281.25
2022-12-24 18:03:25		293.55
2022-12-24 17:48:25		285.75
2022-12-24 17:33:25		287.7
2022-12-24 17:18:24		285.9
2022-12-24 17:03:25		408.9
2022-12-24 16:48:25		382.5
2022-12-24 16:33:27		394.35
2022-12-24 16:18:24		427.8
2022-12-24 16:03:25		407.55
2022-12-24 15:48:24		318.15
2022-12-24 15:33:27		496.05
2022-12-24 15:18:25		1046.55
2022-12-24 15:03:25		1041
2022-12-24 14:48:28		1015.35
2022-12-24 14:33:25		920.1
2022-12-24 14:18:25		666.9
2022-12-24 14:03:24		1104.6
2022-12-24 13:48:24		607.5
2022-12-24 13:33:24		1113
2022-12-24 13:18:24		998.4
2022-12-24 13:03:27		840.9
2022-12-24 12:48:25		1138.5
2022-12-24 12:33:24		433.2
2022-12-24 12:18:26		909.3
2022-12-24 12:03:26		288.45
2022-12-24 11:48:26		284.25
2022-12-24 11:33:25		309
2022-12-24 11:18:24		294.3
2022-12-24 11:03:25		351
2022-12-24 10:48:24		399.9
2022-12-24 10:33:24		411.45
2022-12-24 10:18:24		395.7
2022-12-24 10:03:24		371.85
2022-12-24 09:48:24		409.05
2022-12-24 09:33:24		369.15
2022-12-24 09:18:27		437.1
2022-12-24 09:03:26		337.5
2022-12-24 08:48:24		356.25
2022-12-24 08:33:25		342.9
2022-12-24 08:18:25		353.4
2022-12-24 08:03:24		343.8
2022-12-24 07:48:25		333.15
2022-12-24 07:33:24		289.5
2022-12-24 07:18:24		291.45
2022-12-24 07:03:25		293.1
2022-12-24 06:48:27		283.65
2022-12-24 06:33:24		287.7
2022-12-24 06:18:25		280.65
2022-12-24 06:03:24		280.65
2022-12-24 05:48:24		282
2022-12-24 05:33:24		282.45
2022-12-24 05:18:25		286.2
2022-12-24 05:03:25		282.9
2022-12-24 04:48:25		276.3
2022-12-24 04:33:26		279.15
2022-12-24 04:18:26		286.35
2022-12-24 04:03:24		284.85
2022-12-24 03:48:24		277.5
2022-12-24 03:33:24		286.5
2022-12-24 03:18:24		304.95
2022-12-24 03:03:24		306.75
2022-12-24 02:48:24		283.35
2022-12-24 02:33:24		286.65
2022-12-24 02:18:24		290.85
2022-12-24 02:03:24		316.8
2022-12-24 01:48:25		283.65
2022-12-24 01:33:26		282.75
2022-12-24 01:18:24		282
2022-12-24 01:03:24		280.5
2022-12-24 00:48:25		290.7
2022-12-24 00:33:24		285
2022-12-24 00:18:24		297
2022-12-24 00:03:25		281.1
2022-12-23 23:48:24		279.3
2022-12-23 23:33:24		283.8
2022-12-23 23:18:24		277.8
2022-12-23 23:03:24		282.75
2022-12-23 22:48:24		282.45
2022-12-23 22:33:25		308.25
2022-12-23 22:18:24		664.2
2022-12-23 22:03:24		1030.5
2022-12-23 21:48:27		974.55
2022-12-23 21:33:25		1028.1
2022-12-23 21:18:25		952.05
2022-12-23 21:03:26		1075.35
2022-12-23 20:48:27		876.75
2022-12-23 20:33:26		1090.8
2022-12-23 20:18:25		1129.2
2022-12-23 20:03:25		1113.9
2022-12-23 19:48:25		487.65
2022-12-23 19:33:25		527.25
2022-12-23 19:18:25		957.15
2022-12-23 19:03:25		1048.35
2022-12-23 18:48:27		1091.7
2022-12-23 18:33:26		1042.35
2022-12-23 18:18:24		1010.1
2022-12-23 18:03:25		312.9
2022-12-23 17:48:25		322.35
2022-12-23 17:33:26		287.1
2022-12-23 17:18:25		294.3
2022-12-23 17:03:25		295.05
2022-12-23 16:48:26		924.9
2022-12-23 16:33:25		523.2
2022-12-23 16:18:24		1064.7
2022-12-23 16:03:26		885
2022-12-23 15:48:27		379.2
2022-12-23 15:33:25		307.2
2022-12-23 15:18:25		431.25
2022-12-23 15:03:26		399.75
2022-12-23 14:48:25		346.95
2022-12-23 14:33:25		332.85
2022-12-23 14:18:27		352.65
2022-12-23 14:03:27		330.15
2022-12-23 13:48:24		354.75
2022-12-23 13:33:25		384.15
2022-12-23 13:18:25		408.45
2022-12-23 13:03:28		441.15
2022-12-23 12:48:25		607.05
2022-12-23 12:33:25		916.5
2022-12-23 12:18:25		980.1
2022-12-23 12:03:24		281.1
2022-12-23 11:48:24		288.75
2022-12-23 11:33:25		290.1
2022-12-23 11:18:25		287.85
2022-12-23 11:03:24		289.35
2022-12-23 10:48:25		343.05
2022-12-23 10:33:25		348.15
2022-12-23 10:18:25		370.2
2022-12-23 10:03:25		339
2022-12-23 09:48:25		359.1
2022-12-23 09:33:25		360.3
2022-12-23 09:18:24		379.2
2022-12-23 09:03:25		333
2022-12-23 08:48:26		408.45
2022-12-23 08:33:26		342.45
2022-12-23 08:18:24		340.95
2022-12-23 08:03:25		349.8
2022-12-23 07:48:24		347.4
2022-12-23 07:33:24		314.85
2022-12-23 07:18:24		291.6
2022-12-23 07:03:24		325.35
2022-12-23 06:48:24		292.05
2022-12-23 06:33:25		285
2022-12-23 06:18:24		291
2022-12-23 06:03:25		285.15
2022-12-23 05:48:24		291.75
2022-12-23 05:33:24		286.2
2022-12-23 05:18:24		290.25
2022-12-23 05:03:25		288.15
2022-12-23 04:48:24		290.85
2022-12-23 04:33:25		285.9
2022-12-23 04:18:24		294.75
2022-12-23 04:03:24		325.5
2022-12-23 03:48:25		294.9
2022-12-23 03:33:25		287.7
2022-12-23 03:18:25		301.05
2022-12-23 03:03:24		295.35
2022-12-23 02:48:24		966.6
2022-12-23 02:33:24		873.6
2022-12-23 02:18:24		406.8
2022-12-23 02:03:24		399.15
2022-12-23 01:48:24		963.75
2022-12-23 01:33:24		370.05
2022-12-23 01:18:24		829.05
2022-12-23 01:03:25		390.75
2022-12-23 00:48:24		794.7
2022-12-23 00:33:24		889.05
2022-12-23 00:18:25		912.9
2022-12-23 00:03:24		908.7
2022-12-22 23:48:26		816.9
2022-12-22 23:33:25		938.7
2022-12-22 23:18:27		392.1
2022-12-22 23:03:25		401.7
2022-12-22 22:48:27		913.2
2022-12-22 22:33:27		400.2
2022-12-22 22:18:25		865.8
2022-12-22 22:03:25		310.05
2022-12-22 21:48:25		288
2022-12-22 21:33:25		288.3
2022-12-22 21:18:25		282.45
2022-12-22 21:03:27		277.05
2022-12-22 20:48:26		281.4
2022-12-22 20:33:25		280.8
2022-12-22 20:18:25		288.3
2022-12-22 20:03:25		289.5
2022-12-22 19:48:25		284.4
2022-12-22 19:33:25		277.05
2022-12-22 19:18:25		281.4
2022-12-22 19:03:26		277.8
2022-12-22 18:48:24		295.2
2022-12-22 18:33:25		300.9
2022-12-22 18:18:25		280.2
2022-12-22 18:03:27		281.7
2022-12-22 17:48:25		286.5
2022-12-22 17:33:27		278.4
2022-12-22 17:18:25		288.45
2022-12-22 17:03:24		287.7
2022-12-22 16:48:26		370.65
2022-12-22 16:33:25		435.9
2022-12-22 16:18:25		874.05
2022-12-22 16:03:25		817.8
2022-12-22 15:48:27		864.45
2022-12-22 15:33:25		986.1
2022-12-22 15:18:27		931.8
2022-12-22 15:03:25		448.05
2022-12-22 14:48:25		865.95
2022-12-22 14:33:24		424.65
2022-12-22 14:18:24		1009.35
2022-12-22 14:03:24		929.55
2022-12-22 13:48:27		669.9
2022-12-22 13:33:26		900
2022-12-22 13:18:24		427.35
2022-12-22 13:03:24		922.2
2022-12-22 12:48:24		427.65
2022-12-22 12:33:25		866.1
2022-12-22 12:18:25		854.4
2022-12-22 12:03:26		314.25
2022-12-22 11:48:25		280.5
2022-12-22 11:33:25		271.8
2022-12-22 11:18:25		274.2
2022-12-22 11:03:25		278.1
2022-12-22 10:48:25		280.95
2022-12-22 10:33:24		284.25
2022-12-22 10:18:24		333.3
2022-12-22 10:03:25		324
2022-12-22 09:48:24		338.85
2022-12-22 09:33:24		440.7
2022-12-22 09:18:24		316.8
2022-12-22 09:03:24		344.25
2022-12-22 08:48:26		383.7
2022-12-22 08:33:26		376.05
2022-12-22 08:18:25		378.9
2022-12-22 08:03:24		324.6
2022-12-22 07:48:25		324.45
2022-12-22 07:33:24		300.3
2022-12-22 07:18:25		338.55
2022-12-22 07:03:24		296.25
2022-12-22 06:48:24		287.4
2022-12-22 06:33:25		299.25
2022-12-22 06:18:24		288.45
2022-12-22 06:03:24		283.2
2022-12-22 05:48:25		275.1
2022-12-22 05:33:24		285.9
2022-12-22 05:18:25		282
2022-12-22 05:03:27		277.35
2022-12-22 04:48:23		288.9
2022-12-22 04:33:25		286.95
2022-12-22 04:18:24		281.85
2022-12-22 04:03:27		288
2022-12-22 03:48:24		285.75
2022-12-22 03:33:25		281.55
2022-12-22 03:18:24		335.4
2022-12-22 03:03:24		325.95
2022-12-22 02:48:24		303.75
2022-12-22 02:33:25		278.4
2022-12-22 02:18:24		900.75
2022-12-22 02:04:00		867
2022-12-22 01:48:24		854.55
2022-12-22 01:33:25		822
2022-12-22 01:18:24		367.5
2022-12-22 01:03:25		866.4
2022-12-22 00:48:28		879.15
2022-12-22 00:33:25		858.6
2022-12-22 00:18:24		364.5
2022-12-22 00:03:26		868.35
2022-12-21 23:48:25		903.9
2022-12-21 23:33:24		892.2
2022-12-21 23:18:25		697.5
2022-12-21 23:03:25		372.3
2022-12-21 22:48:24		762.9
2022-12-21 22:33:24		399.15
2022-12-21 22:18:25		384.9
2022-12-21 22:03:24		283.5
2022-12-21 21:48:24		287.7
2022-12-21 21:33:25		278.4
2022-12-21 21:18:25		276.75
2022-12-21 21:03:24		271.5
2022-12-21 20:48:25		271.95
2022-12-21 20:33:24		277.05
2022-12-21 20:18:24		280.2
2022-12-21 20:03:26		289.95
2022-12-21 19:48:25		319.05
2022-12-21 19:33:25		270.3
2022-12-21 19:18:25		271.95
2022-12-21 19:03:24		279
2022-12-21 18:48:25		284.1
2022-12-21 18:33:25		291.75
2022-12-21 18:18:25		285
2022-12-21 18:03:25		272.7
2022-12-21 17:48:25		274.8
2022-12-21 17:33:25		268.8
2022-12-21 17:18:25		304.5
2022-12-21 17:03:24		354
2022-12-21 16:48:26		349.65
2022-12-21 16:33:25		976.2
2022-12-21 16:18:25		938.85
2022-12-21 16:03:25		973.5
2022-12-21 15:48:25		882
2022-12-21 15:33:25		956.1
2022-12-21 15:18:25		402.6
2022-12-21 15:03:24		952.8
2022-12-21 14:48:24		905.25
2022-12-21 14:33:25		861.3
2022-12-21 14:18:25		958.8
2022-12-21 14:03:25		899.7
2022-12-21 13:48:25		420.45
2022-12-21 13:33:24		929.55
2022-12-21 13:18:25		687.3
2022-12-21 13:03:25		566.55
2022-12-21 12:48:24		869.55
2022-12-21 12:33:24		962.85
2022-12-21 12:18:25		435.6
2022-12-21 12:03:25		964.5
2022-12-21 11:48:25		385.5
2022-12-21 11:33:25		299.25
2022-12-21 11:18:26		272.85
2022-12-21 11:03:25		276.6
2022-12-21 10:48:24		315.45
2022-12-21 10:33:24		315
2022-12-21 10:18:25		339.15
2022-12-21 10:03:24		353.85
2022-12-21 09:48:25		339.75
2022-12-21 09:33:24		329.85
2022-12-21 09:18:25		339.75
2022-12-21 09:03:24		295.95
2022-12-21 08:48:24		290.1
2022-12-21 08:33:24		286.95
2022-12-21 08:18:25		321.9
2022-12-21 08:03:25		336.3
2022-12-21 07:48:27		292.65
2022-12-21 07:33:26		283.95
2022-12-21 07:18:26		316.65
2022-12-21 07:03:24		335.1
2022-12-21 06:48:27		286.2
2022-12-21 06:33:26		286.2
2022-12-21 06:18:25		280.65
2022-12-21 06:03:25		282.45
2022-12-21 05:48:26		281.55
2022-12-21 05:33:26		283.05
2022-12-21 05:18:25		279.15
2022-12-21 05:03:26		277.5
2022-12-21 04:48:25		285.75
2022-12-21 04:33:25		289.05
2022-12-21 04:18:26		288.9
2022-12-21 04:03:28		293.25
2022-12-21 03:48:25		917.85
2022-12-21 03:33:26		877.8
2022-12-21 03:18:26		611.55
2022-12-21 03:03:25		352.8
2022-12-21 02:48:26		917.4
2022-12-21 02:33:25		364.95
2022-12-21 02:18:25		884.85
2022-12-21 02:04:06		867.3
2022-12-21 01:48:25		850.35
2022-12-21 01:33:25		924.3
2022-12-21 01:18:28		900.75
2022-12-21 01:03:27		848.1
2022-12-21 00:48:28		956.85
2022-12-21 00:33:25		926.4
2022-12-21 00:18:25		354.45
2022-12-21 00:03:25		853.95
2022-12-20 23:48:25		883.05
2022-12-20 23:33:24		916.8
2022-12-20 23:18:26		908.85
2022-12-20 23:03:25		936.6
2022-12-20 22:48:25		829.95
2022-12-20 22:33:25		861.6
2022-12-20 22:18:25		950.1
2022-12-20 22:03:27		276.15
2022-12-20 21:48:27		289.2
2022-12-20 21:33:25		284.1
2022-12-20 21:18:25		294.9
2022-12-20 21:03:25		297.3
2022-12-20 20:48:24		288.6
2022-12-20 20:33:25		286.5
2022-12-20 20:18:27		290.4
2022-12-20 20:03:25		271.65
2022-12-20 19:48:25		288
2022-12-20 19:33:27		290.85
2022-12-20 19:18:24		289.95
2022-12-20 19:03:24		305.25
2022-12-20 18:48:25		284.25
2022-12-20 18:33:25		274.65
2022-12-20 18:18:25		279.9
2022-12-20 18:03:25		290.55
2022-12-20 17:48:26		277.5
2022-12-20 17:33:27		290.1
2022-12-20 17:18:24		288.9
2022-12-20 17:03:25		280.35
2022-12-20 16:48:27		963.15
2022-12-20 16:33:24		630
2022-12-20 16:18:26		891.45
2022-12-20 16:03:26		997.2
2022-12-20 15:48:26		680.1
2022-12-20 15:33:26		937.95
2022-12-20 15:18:25		875.1
2022-12-20 15:03:24		887.25
2022-12-20 14:48:27		413.85
2022-12-20 14:33:27		444.3
2022-12-20 14:18:26		969.75
2022-12-20 14:03:24		853.95
2022-12-20 13:48:25		418.65
2022-12-20 13:33:25		914.25
2022-12-20 13:18:24		819
2022-12-20 13:03:25		905.4
2022-12-20 12:48:25		362.85
2022-12-20 12:33:26		683.7
2022-12-20 12:18:25		899.1
2022-12-20 12:03:25		853.8
2022-12-20 11:48:25		936.15
2022-12-20 11:33:24		303.45
2022-12-20 11:18:24		274.2
2022-12-20 11:03:25		284.7
2022-12-20 10:48:25		363.3
2022-12-20 10:33:25		281.25
2022-12-20 10:18:27		388.35
2022-12-20 10:03:25		414
2022-12-20 09:48:26		416.7
2022-12-20 09:33:28		401.7
2022-12-20 09:18:25		413.7
2022-12-20 09:03:25		381.6
2022-12-20 08:48:25		370.95
2022-12-20 08:33:26		404.85
2022-12-20 08:18:25		398.4
2022-12-20 08:03:25		403.35
2022-12-20 07:48:25		411.9
2022-12-20 07:33:25		425.1
2022-12-20 07:18:25		452.1
2022-12-20 07:03:25		405.45
2022-12-20 06:48:26		286.05
2022-12-20 06:33:26		292.95
2022-12-20 06:18:26		287.1
2022-12-20 06:03:26		286.35
2022-12-20 05:48:26		282.9
2022-12-20 05:33:25		285.75
2022-12-20 05:18:25		285.6
2022-12-20 05:03:25		283.35
2022-12-20 04:48:25		285.6
2022-12-20 04:33:25		285.15
2022-12-20 04:18:26		281.4
2022-12-20 04:03:26		317.85
2022-12-20 03:48:25		776.4
2022-12-20 03:33:25		772.8
2022-12-20 03:18:25		387.75
2022-12-20 03:03:25		974.4
2022-12-20 02:48:25		893.4
2022-12-20 02:33:25		823.05
2022-12-20 02:18:26		984
2022-12-20 02:04:00		945.9
2022-12-20 01:48:25		918.75
2022-12-20 01:33:25		988.65
2022-12-20 01:18:25		966.3
2022-12-20 01:03:26		415.65
2022-12-20 00:48:25		714.45
2022-12-20 00:33:25		409.05
2022-12-20 00:18:25		1025.7
2022-12-20 00:03:25		402.6
2022-12-19 23:48:25		940.05
2022-12-19 23:33:25		933.45
2022-12-19 23:18:25		981.75
2022-12-19 23:03:27		935.55
2022-12-19 22:48:28		1043.55
2022-12-19 22:33:25		1011.9
2022-12-19 22:18:25		1109.4
2022-12-19 22:03:26		300.45
2022-12-19 21:48:25		294.3
2022-12-19 21:33:27		297
2022-12-19 21:28:34		289.95
2022-12-19 21:27:54		290.85
2022-12-19 21:26:28		296.4
2022-12-19 21:25:03		294.6
2022-12-19 21:24:23		285.9
2022-12-19 21:23:37		302.7
2022-12-19 21:22:46		298.35
2022-12-19 21:22:05		284.85
2022-12-19 19:18:25		287.1
2022-12-19 19:03:26		288.3
2022-12-19 18:48:25		288.6
2022-12-19 18:33:25		294.6
2022-12-19 18:18:25		303.9
2022-12-19 18:03:25		298.5
2022-12-19 17:48:25		279.45
2022-12-19 17:33:25		283.95
2022-12-19 17:18:24		291.45
2022-12-19 17:03:24		291.9
2022-12-19 16:48:25		1045.5
2022-12-19 16:33:24		396.75
2022-12-19 16:18:25		502.35
2022-12-19 16:03:24		798
2022-12-19 15:48:24		1049.1
2022-12-19 15:33:24		460.2
2022-12-19 15:18:24		1030.8
2022-12-19 15:03:25		491.55
2022-12-19 14:48:24		1054.95
2022-12-19 14:33:24		463.2
2022-12-19 14:18:24		1080.75
2022-12-19 14:03:24		1056.75
2022-12-19 13:48:28		514.05
2022-12-19 13:33:25		1100.25
2022-12-19 13:18:26		1083.75
2022-12-19 13:03:25		1025.25
2022-12-19 12:48:26		1086.9
2022-12-19 12:33:25		415.2
2022-12-19 12:18:25		1007.1
2022-12-19 12:03:25		337.5
2022-12-19 11:48:25		288.45
2022-12-19 11:33:26		280.95
2022-12-19 11:18:26		281.4
2022-12-19 11:03:26		281.1
2022-12-19 10:48:25		941.55
2022-12-19 10:33:26		1077.3
2022-12-19 10:18:25		1122.6
2022-12-19 10:03:25		1029.15
2022-12-19 09:48:26		993.3
2022-12-19 09:33:26		1059.45
2022-12-19 09:18:26		921.3
2022-12-19 09:03:25		1063.65
2022-12-19 08:48:25		1046.85
2022-12-19 08:33:25		508.05
2022-12-19 08:18:25		1115.55
2022-12-19 08:03:25		794.25
2022-12-19 07:48:26		1077.15
2022-12-19 07:33:27		410.4
2022-12-19 07:18:25		647.85
2022-12-19 07:03:25		371.25
2022-12-19 06:48:26		280.35
2022-12-19 06:33:27		278.7
2022-12-19 06:18:25		287.1
2022-12-19 06:03:25		283.95
2022-12-19 05:48:25		294.15
2022-12-19 05:33:25		288.3
2022-12-19 05:18:26		288.6
2022-12-19 05:03:25		289.95
2022-12-19 04:48:26		291.6
2022-12-19 04:33:25		291
2022-12-19 04:18:25		291.15
2022-12-19 04:03:25		292.05
2022-12-19 03:48:25		289.65
2022-12-19 03:33:26		291.9
2022-12-19 03:18:29		288.15
2022-12-19 03:03:25		286.5
2022-12-19 02:48:28		286.5
2022-12-19 02:33:25		286.65
2022-12-19 02:18:25		286.65
2022-12-19 02:04:00		287.25
2022-12-19 01:48:25		292.05
2022-12-19 01:33:25		290.4
2022-12-19 01:18:25		291
2022-12-19 01:03:25		286.05
2022-12-19 00:48:25		297.9
2022-12-19 00:33:25		295.5
2022-12-19 00:18:27		298.8
2022-12-19 00:03:25		282.75
2022-12-18 23:48:25		289.95
2022-12-18 23:33:25		287.85
2022-12-18 23:18:26		292.05
2022-12-18 23:03:25		306.75
2022-12-18 22:48:25		304.65
2022-12-18 22:33:25		294.15
2022-12-18 22:18:25		288.9
2022-12-18 22:03:26		301.35
2022-12-18 21:48:25		309.3
2022-12-18 21:33:25		298.35
2022-12-18 21:18:26		292.65
2022-12-18 21:03:27		293.25
2022-12-18 20:48:29		400.2
2022-12-18 20:33:24		375.75
2022-12-18 20:18:25		986.4
2022-12-18 20:03:24		648.9
2022-12-18 19:48:24		982.5
2022-12-18 19:33:25		394.65
2022-12-18 19:18:26		754.65
2022-12-18 19:03:24		1020.45
2022-12-18 18:48:24		897.9
2022-12-18 18:33:25		934.8
2022-12-18 18:18:27		570
2022-12-18 18:03:26		452.55
2022-12-18 17:48:25		292.05
2022-12-18 17:33:25		288.6
2022-12-18 17:18:25		278.25
2022-12-18 17:03:25		287.25
2022-12-18 16:48:24		831.3
2022-12-18 16:33:25		929.1
2022-12-18 16:18:26		931.95
2022-12-18 16:03:25		948.45
2022-12-18 15:48:28		950.7
2022-12-18 15:33:25		911.55
2022-12-18 15:18:26		1045.8
2022-12-18 15:03:25		1006.35
2022-12-18 14:48:26		475.5
2022-12-18 14:33:28		973.05
2022-12-18 14:18:26		997.5
2022-12-18 14:03:26		841.05
2022-12-18 13:48:25		904.95
2022-12-18 13:33:25		442.05
2022-12-18 13:18:26		546.45
2022-12-18 13:03:25		679.65
2022-12-18 12:48:26		907.35
2022-12-18 12:33:26		988.35
2022-12-18 12:18:26		910.5
2022-12-18 12:03:26		983.1
2022-12-18 11:48:25		910.35
2022-12-18 11:33:26		282.15
2022-12-18 11:18:27		283.05
2022-12-18 11:03:25		286.95
2022-12-18 10:48:25		354
2022-12-18 10:33:25		383.7
2022-12-18 10:18:25		334.05
2022-12-18 10:03:26		286.35
2022-12-18 09:48:26		310.8
2022-12-18 09:33:27		331.05
2022-12-18 09:18:25		308.55
2022-12-18 09:03:26		350.1
2022-12-18 08:48:26		395.85
2022-12-18 08:33:25		301.35
2022-12-18 08:18:25		293.1
2022-12-18 08:03:26		283.95
2022-12-18 07:48:25		308.55
2022-12-18 07:33:25		348.75
2022-12-18 07:18:25		372.45
2022-12-18 07:03:25		291
2022-12-18 06:48:25		282.9
2022-12-18 06:33:26		283.95
2022-12-18 06:18:26		282.9
2022-12-18 06:03:25		279.3
2022-12-18 05:48:27		283.2
2022-12-18 05:33:26		281.85
2022-12-18 05:18:26		297.9
2022-12-18 05:03:26		282.75
2022-12-18 04:48:25		291.6
2022-12-18 04:33:25		286.5
2022-12-18 04:18:25		283.65
2022-12-18 04:03:26		294.75
2022-12-18 03:48:25		338.7
2022-12-18 03:33:25		302.25
2022-12-18 03:18:26		285.6
2022-12-18 03:03:25		290.1
2022-12-18 02:48:26		279
2022-12-18 02:33:25		285.75
2022-12-18 02:18:26		279.15
2022-12-18 02:03:51		279.15
2022-12-18 01:48:25		285.75
2022-12-18 01:33:25		288.9
2022-12-18 01:18:25		300.3
2022-12-18 01:03:25		284.1
2022-12-18 00:48:27		876.45
2022-12-18 00:33:25		853.2
2022-12-18 00:18:25		363.6
2022-12-18 00:03:25		811.35
2022-12-17 23:48:26		873.3
2022-12-17 23:33:26		751.2
2022-12-17 23:18:25		858.3
2022-12-17 23:03:25		371.85
2022-12-17 22:48:25		366.75
2022-12-17 22:33:25		882.3
2022-12-17 22:18:26		853.35
2022-12-17 22:03:25		854.55
2022-12-17 21:48:26		915.3
2022-12-17 21:33:26		416.1
2022-12-17 21:18:25		706.5
2022-12-17 21:03:24		932.85
2022-12-17 20:48:25		391.05
2022-12-17 20:33:25		911.7
2022-12-17 20:18:25		831.15
2022-12-17 20:03:27		445.95
2022-12-17 19:48:27		914.55
2022-12-17 19:33:25		936
2022-12-17 19:18:28		940.95
2022-12-17 19:03:25		315
2022-12-17 18:48:25		296.25
2022-12-17 18:33:27		324.45
2022-12-17 18:18:25		285.75
2022-12-17 18:03:25		285.75
2022-12-17 17:48:26		280.05
2022-12-17 17:33:26		278.7
2022-12-17 17:18:25		279.6
2022-12-17 17:03:26		304.2
2022-12-17 16:48:28		1141.95
2022-12-17 16:33:26		1071.75
2022-12-17 16:18:28		462.9
2022-12-17 16:03:26		876.15
2022-12-17 15:48:26		1079.1
2022-12-17 15:33:26		403.95
2022-12-17 15:18:26		1074.75
2022-12-17 15:03:25		962.1
2022-12-17 14:48:26		909
2022-12-17 14:33:28		945.45
2022-12-17 14:18:26		982.8
2022-12-17 14:03:25		992.1
2022-12-17 13:48:25		1002.6
2022-12-17 13:33:25		718.2
2022-12-17 13:18:26		941.1
2022-12-17 13:03:26		947.4
2022-12-17 12:48:26		1017.15
2022-12-17 12:33:25		707.85
2022-12-17 12:18:27		963.9
2022-12-17 12:03:28		328.35
2022-12-17 11:48:26		271.05
2022-12-17 11:33:25		270
2022-12-17 11:18:26		274.2
2022-12-17 11:03:26		278.25
2022-12-17 10:48:26		331.5
2022-12-17 10:33:26		344.25
2022-12-17 10:18:25		358.65
2022-12-17 10:03:26		381.9
2022-12-17 09:48:25		334.65
2022-12-17 09:33:26		375.9
2022-12-17 09:18:26		357.45
2022-12-17 09:03:25		411.45
2022-12-17 08:48:25		351.9
2022-12-17 08:33:26		304.5
2022-12-17 08:18:25		322.8
2022-12-17 08:03:26		384.45
2022-12-17 07:48:26		405.15
2022-12-17 07:33:25		403.95
2022-12-17 07:18:26		383.7
2022-12-17 07:03:25		377.85
2022-12-17 06:48:25		283.05
2022-12-17 06:33:26		281.55
2022-12-17 06:18:26		279
2022-12-17 06:03:27		282.75
2022-12-17 05:48:26		279
2022-12-17 05:33:25		278.25
2022-12-17 05:18:25		277.35
2022-12-17 05:03:25		278.1
2022-12-17 04:48:26		277.05
2022-12-17 04:33:25		274.95
2022-12-17 04:18:26		295.95
2022-12-17 04:03:26		294.6
2022-12-17 03:48:25		279.9
2022-12-17 03:33:27		283.35
2022-12-17 03:18:25		1107.6
2022-12-17 03:03:25		1087.95
2022-12-17 02:48:25		1048.35
2022-12-17 02:33:25		398.25
2022-12-17 02:18:25		1207.5
2022-12-17 02:03:50		304.5
2022-12-17 01:48:25		275.7
2022-12-17 01:33:25		381.9
2022-12-17 01:18:25		1089.6
2022-12-17 01:03:25		1072.65
2022-12-17 00:48:25		1081.05
2022-12-17 00:33:27		756.3
2022-12-17 00:18:27		1093.05
2022-12-17 00:03:25		353.25
2022-12-16 23:48:25		1080.9
2022-12-16 23:33:26		365.25
2022-12-16 23:18:26		1055.85
2022-12-16 23:03:24		919.05
2022-12-16 22:48:25		413.25
2022-12-16 22:33:25		1138.2
2022-12-16 22:18:25		392.25
2022-12-16 22:03:26		285.6
2022-12-16 21:48:25		280.8
2022-12-16 21:33:27		280.5
2022-12-16 21:18:26		296.1
2022-12-16 21:03:24		282.9
2022-12-16 20:48:27		375.3
2022-12-16 20:33:27		391.05
2022-12-16 20:18:26		380.85
2022-12-16 20:03:26		400.8
2022-12-16 19:48:26		387.15
2022-12-16 19:33:26		359.25
2022-12-16 19:18:25		385.65
2022-12-16 19:03:25		345.9
2022-12-16 18:48:26		336.3
2022-12-16 18:33:26		283.65
2022-12-16 18:18:25		389.7
2022-12-16 18:03:26		406.5
2022-12-16 17:48:26		351.45
2022-12-16 17:33:26		280.05
2022-12-16 17:18:26		279.3
2022-12-16 17:03:26		282.45
2022-12-16 16:48:25		386.55
2022-12-16 16:33:26		1128.15
2022-12-16 16:18:26		1013.85
2022-12-16 16:03:26		1097.1
2022-12-16 15:48:27		925.95
2022-12-16 15:33:25		1011.3
2022-12-16 15:18:25		1007.7
2022-12-16 15:03:25		1114.65
2022-12-16 14:48:28		936.75
2022-12-16 14:33:28		1053.9
2022-12-16 14:18:27		732
2022-12-16 14:03:26		1021.5
2022-12-16 13:48:25		1115.55
2022-12-16 13:33:26		865.5
2022-12-16 13:18:26		372.15
2022-12-16 13:03:25		1076.1
2022-12-16 12:48:27		982.8
2022-12-16 12:33:26		927.45
2022-12-16 12:18:26		1010.85
2022-12-16 12:03:26		296.1
2022-12-16 11:48:26		280.2
2022-12-16 11:33:25		278.7
2022-12-16 11:18:26		278.7
2022-12-16 11:03:25		401.25
2022-12-16 10:48:26		392.85
2022-12-16 10:33:26		397.95
2022-12-16 10:18:26		311.4
2022-12-16 10:03:26		284.7
2022-12-16 09:48:50		297.15
2022-12-16 09:33:25		371.1
2022-12-16 09:18:25		375.9
2022-12-16 09:03:26		370.8
2022-12-16 08:48:26		307.95
2022-12-16 08:33:26		352.5
2022-12-16 08:18:25		333
2022-12-16 08:03:25		371.25
2022-12-16 07:48:27		321.9
2022-12-16 07:33:25		305.85
2022-12-16 07:18:25		355.8
2022-12-16 07:03:25		278.55
2022-12-16 06:48:25		287.85
2022-12-16 06:33:26		283.65
2022-12-16 06:18:26		282
2022-12-16 06:03:25		264.9
2022-12-16 05:48:25		281.7
2022-12-16 05:33:25		283.35
2022-12-16 05:18:27		286.8
2022-12-16 05:03:26		285.6
2022-12-16 04:48:25		293.25
2022-12-16 04:33:26		281.1
2022-12-16 04:18:25		288.75
2022-12-16 04:03:29		1062
2022-12-16 03:48:26		409.95
2022-12-16 03:33:25		943.95
2022-12-16 03:18:25		1078.2
2022-12-16 03:03:25		1029.3
2022-12-16 02:48:25		1059.45
2022-12-16 02:33:25		520.35
2022-12-16 02:18:25		1103.1
2022-12-16 02:03:56		1032.6
2022-12-16 01:48:27		1097.55
2022-12-16 01:33:26		371.25
2022-12-16 01:18:25		1132.65
2022-12-16 01:03:25		363.15
2022-12-16 00:48:25		1134.45
2022-12-16 00:33:26		1132.65
2022-12-16 00:18:26		656.55
2022-12-16 00:03:26		359.7
2022-12-15 23:48:28		956.25
2022-12-15 23:33:26		934.2
2022-12-15 23:18:28		389.55
2022-12-15 23:03:28		390.6
2022-12-15 22:48:26		1132.05
2022-12-15 22:33:26		1111.2
2022-12-15 22:18:26		741.45
2022-12-15 22:03:25		284.4
2022-12-15 21:48:26		282.3
2022-12-15 21:33:25		361.65
2022-12-15 21:18:28		357.6
2022-12-15 21:03:27		387.15
2022-12-15 20:48:26		347.4
2022-12-15 20:33:25		367.95
2022-12-15 20:18:25		361.5
2022-12-15 20:03:26		292.35
2022-12-15 19:48:26		353.25
2022-12-15 19:33:25		336
2022-12-15 19:18:26		367.5
2022-12-15 19:03:26		357.6
2022-12-15 18:48:26		361.8
2022-12-15 18:33:26		359.1
2022-12-15 18:18:26		303.45
2022-12-15 18:03:25		280.8
2022-12-15 17:48:25		285.45
2022-12-15 17:33:27		287.4
2022-12-15 17:18:27		285.45
2022-12-15 17:03:25		291
2022-12-15 16:48:26		955.95
2022-12-15 16:33:26		1120.2
2022-12-15 16:18:26		1149.45
2022-12-15 16:03:25		1105.65
2022-12-15 15:48:25		1024.5
2022-12-15 15:33:25		1123.35
2022-12-15 15:18:25		1068
2022-12-15 15:03:25		1114.2
2022-12-15 14:48:27		1123.95
2022-12-15 14:33:26		370.8
2022-12-15 14:18:25		1132.8
2022-12-15 14:03:26		430.5
2022-12-15 13:48:25		386.1
2022-12-15 13:33:27		1124.55
2022-12-15 13:18:25		1123.35
2022-12-15 13:03:26		1154.25
2022-12-15 12:48:27		1149
2022-12-15 12:33:26		1080.15
2022-12-15 12:18:26		1189.2
2022-12-15 12:03:26		316.05
2022-12-15 11:48:26		277.2
2022-12-15 11:33:25		283.65
2022-12-15 11:18:26		278.25
2022-12-15 11:03:26		282
2022-12-15 10:48:25		345.9
2022-12-15 10:33:25		350.1
2022-12-15 10:18:25		378.15
2022-12-15 10:03:26		396.3
2022-12-15 09:48:26		304.65
2022-12-15 09:33:26		360.3
2022-12-15 09:18:26		357.45
2022-12-15 09:03:25		293.4
2022-12-15 08:48:26		311.25
2022-12-15 08:33:26		340.35
2022-12-15 08:18:26		376.05
2022-12-15 08:03:25		303.3
2022-12-15 07:48:26		348.9
2022-12-15 07:33:25		356.55
2022-12-15 07:18:25		355.2
2022-12-15 07:03:26		313.5
2022-12-15 06:48:26		287.7
2022-12-15 06:33:26		313.5
2022-12-15 06:18:27		288.75
2022-12-15 06:03:26		289.95
2022-12-15 05:48:26		287.55
2022-12-15 05:33:25		289.5
2022-12-15 05:18:26		289.35
2022-12-15 05:03:25		290.1
2022-12-15 04:48:27		296.4
2022-12-15 04:33:26		280.5
2022-12-15 04:18:26		284.25
2022-12-15 04:03:26		283.5
2022-12-15 03:48:25		340.95
2022-12-15 03:33:26		1084.95
2022-12-15 03:18:26		1067.55
2022-12-15 03:03:27		1125.3
2022-12-15 02:48:26		1137
2022-12-15 02:33:28		399.45
2022-12-15 02:18:26		973.35
2022-12-15 02:04:05		1092.15
2022-12-15 01:48:26		370.35
2022-12-15 01:33:26		364.65
2022-12-15 01:18:25		1058.25
2022-12-15 01:03:26		966.9
2022-12-15 00:48:28		989.1
2022-12-15 00:33:26		989.85
2022-12-15 00:18:26		954.9
2022-12-15 00:03:26		966.3
2022-12-14 23:48:28		991.2
2022-12-14 23:33:26		970.95
2022-12-14 23:18:26		370.95
2022-12-14 23:03:26		366.3
2022-12-14 22:48:25		361.2
2022-12-14 22:33:27		364.2
2022-12-14 22:18:26		377.85
2022-12-14 22:03:26		279.9
2022-12-14 21:48:26		283.5
2022-12-14 21:33:26		324.6
2022-12-14 21:18:25		337.8
2022-12-14 21:03:25		348.3
2022-12-14 20:48:25		334.05
2022-12-14 20:33:28		309
2022-12-14 20:18:26		377.4
2022-12-14 20:03:28		354.45
2022-12-14 19:48:25		354.3
2022-12-14 19:33:25		349.8
2022-12-14 19:18:28		343.5
2022-12-14 19:03:25		345.6
2022-12-14 18:48:25		377.4
2022-12-14 18:33:26		380.1
2022-12-14 18:18:26		365.85
2022-12-14 18:03:25		350.4
2022-12-14 17:48:25		291.75
2022-12-14 17:33:25		296.25
2022-12-14 17:18:25		290.55
2022-12-14 17:03:25		301.65
2022-12-14 16:48:25		992.25
2022-12-14 16:33:25		1047
2022-12-14 16:18:25		1012.5
2022-12-14 16:03:25		399.6
2022-12-14 15:48:27		1055.7
2022-12-14 15:33:25		1031.1
2022-12-14 15:18:26		1036.65
2022-12-14 15:03:26		370.05
2022-12-14 14:48:25		416.1
2022-12-14 14:33:25		370.35
2022-12-14 14:18:26		1087.65
2022-12-14 14:03:25		1066.5
2022-12-14 13:48:26		1075.35
2022-12-14 13:33:26		441.45
2022-12-14 13:18:27		1104.75
2022-12-14 13:03:26		1075.5
2022-12-14 12:48:25		1107.3
2022-12-14 12:33:25		925.95
2022-12-14 12:18:26		1034.4
2022-12-14 12:03:26		318.3
2022-12-14 11:48:26		279.9
2022-12-14 11:33:26		283.35
2022-12-14 11:18:27		278.1
2022-12-14 15:21:02		283.95
2022-12-14 15:27:39		347.25
2022-12-14 10:33:25		345
2022-12-14 10:18:25		388.95
2022-12-14 10:03:26		358.05
2022-12-14 09:48:25		369.75
2022-12-14 09:33:26		358.8
2022-12-14 09:18:25		340.8
2022-12-14 09:03:25		352.05
2022-12-14 08:48:26		357.6
2022-12-14 08:33:26		465.75
2022-12-14 08:18:28		301.8
2022-12-14 08:03:26		303.3
2022-12-14 07:48:26		279.9
2022-12-14 07:33:26		278.7
2022-12-14 07:18:27		294.45
2022-12-14 07:03:26		280.65
2022-12-14 06:48:28		292.2
2022-12-14 06:33:26		285.3
2022-12-14 06:18:26		282.6
2022-12-14 06:03:26		291.9
2022-12-14 05:48:28		285.3
2022-12-14 05:33:27		284.25
2022-12-14 05:18:28		296.7
2022-12-14 05:03:26		292.05
2022-12-14 04:48:26		280.2
2022-12-14 04:33:27		281.85
2022-12-14 04:18:26		279.15
2022-12-14 04:03:26		284.1
2022-12-14 03:48:26		293.55
2022-12-14 03:33:27		291.15
2022-12-14 03:18:26		288.9
2022-12-14 03:03:26		281.25
2022-12-14 02:48:26		282.15
2022-12-14 02:33:26		375.75
2022-12-14 02:18:26		659.7
2022-12-14 02:04:02		931.5
2022-12-14 01:48:26		888
2022-12-14 01:33:26		916.65
2022-12-14 01:18:25		910.2
2022-12-14 01:03:26		909.3
2022-12-14 00:48:26		953.25
2022-12-14 00:33:26		403.5
2022-12-14 00:18:28		838.35
2022-12-14 00:03:26		773.55
2022-12-13 23:48:25		398.7
2022-12-13 23:33:26		952.2
2022-12-13 23:18:25		392.25
2022-12-13 23:03:27		963.75
2022-12-13 22:48:26		967.2
2022-12-13 22:33:25		954.75
2022-12-13 22:18:27		938.7
2022-12-13 22:03:25		325.35
2022-12-13 21:48:26		289.95
2022-12-13 21:33:25		279.45
2022-12-13 21:18:25		389.4
2022-12-13 21:03:26		419.55
2022-12-13 20:48:26		374.4
2022-12-13 20:33:25		362.55
2022-12-13 20:18:26		427.5
2022-12-13 20:03:26		438.15
2022-12-13 19:48:26		435.45
2022-12-13 19:33:28		399.3
2022-12-13 19:18:25		368.7
2022-12-13 19:03:25		372.75
2022-12-13 18:48:26		414.6
2022-12-13 18:33:25		276.9
2022-12-13 18:18:26		278.1
2022-12-13 18:03:26		278.55
2022-12-13 17:48:26		278.85
2022-12-13 17:33:26		280.65
2022-12-13 17:18:25		279.15
2022-12-13 17:03:25		285.6
2022-12-13 16:48:25		1007.55
2022-12-13 16:33:26		946.05
2022-12-13 16:18:25		496.5
2022-12-13 16:03:26		913.95
2022-12-13 15:48:25		1070.7
2022-12-13 15:33:25		1062
2022-12-13 15:18:27		1130.85
2022-12-13 15:03:26		487.5
2022-12-13 14:48:25		1074.6
2022-12-13 14:33:25		468.3
2022-12-13 14:18:25		1022.1
2022-12-13 14:03:25		951.45
2022-12-13 13:48:27		392.55
2022-12-13 13:33:26		955.5
2022-12-13 13:18:25		540.9
2022-12-13 13:03:26		1103.55
2022-12-13 12:48:26		1113.15
2022-12-13 12:33:26		1098.75
2022-12-13 12:18:26		971.25
2022-12-13 12:03:26		340.5
2022-12-13 11:48:26		423.9
2022-12-13 11:33:28		281.4
2022-12-13 11:18:28		284.4
2022-12-13 11:03:27		277.35
2022-12-13 10:48:27		412.8
2022-12-13 10:33:26		369.45
2022-12-13 10:18:27		366.9
2022-12-13 10:03:26		383.1
2022-12-13 09:48:27		397.5
2022-12-13 09:33:27		369.6
2022-12-13 09:18:26		299.4
2022-12-13 09:03:25		347.4
2022-12-13 08:48:26		298.2
2022-12-13 08:33:28		386.1
2022-12-13 08:18:26		355.65
2022-12-13 08:03:27		365.4
2022-12-13 07:48:26		338.4
2022-12-13 07:33:26		335.55
2022-12-13 07:18:26		350.55
2022-12-13 07:03:27		383.1
2022-12-13 06:48:28		287.4
2022-12-13 06:33:26		281.1
2022-12-13 06:18:27		275.55
2022-12-13 06:03:26		282.9
2022-12-13 05:48:27		279.6
2022-12-13 05:33:29		289.8
2022-12-13 05:18:28		283.95
2022-12-13 05:03:27		288.6
2022-12-13 04:48:28		284.1
2022-12-13 04:33:26		279.45
2022-12-13 04:18:26		277.65
2022-12-13 04:03:28		278.25
2022-12-13 03:48:28		280.05
2022-12-13 03:33:26		281.55
2022-12-13 03:18:27		287.1
2022-12-13 03:03:25		298.5
2022-12-13 02:48:25		818.7
2022-12-13 02:33:26		885.6
2022-12-13 02:18:26		900.45
2022-12-13 02:03:26		368.25
2022-12-13 01:48:26		890.25
2022-12-13 01:33:26		1004.7
2022-12-13 01:18:26		377.7
2022-12-13 01:03:26		970.95
2022-12-13 00:48:26		414.15
2022-12-13 00:33:26		1000.8
2022-12-13 00:18:26		1000.95
2022-12-13 00:03:26		403.05
2022-12-12 23:48:26		981.15
2022-12-12 23:33:26		738.15
2022-12-12 23:18:26		928.8
2022-12-12 23:03:26		1022.55
2022-12-12 22:48:25		361.35
2022-12-12 22:33:26		959.25
2022-12-12 22:18:25		973.5
2022-12-12 22:03:25		278.85
2022-12-12 21:48:25		277.95
2022-12-12 21:33:25		274.5
2022-12-12 21:18:25		349.5
2022-12-12 21:03:25		391.05
2022-12-12 20:48:26		337.8
2022-12-12 20:33:27		406.2
2022-12-12 20:18:25		358.95
2022-12-12 20:03:25		299.1
2022-12-12 19:48:26		333
2022-12-12 19:33:27		397.05
2022-12-12 19:18:26		362.1
2022-12-12 19:03:25		362.85
2022-12-12 18:48:26		366
2022-12-12 18:33:25		390.15
2022-12-12 18:18:25		362.7
2022-12-12 18:03:25		344.25
2022-12-12 17:48:25		278.85
2022-12-12 17:33:27		280.35
2022-12-12 17:18:26		279.75
2022-12-12 17:03:26		351.6
2022-12-12 16:48:25		966.45
2022-12-12 16:33:26		1049.4
2022-12-12 16:45:45		1073.85
2022-12-12 16:30:43		925.95
2022-12-12 15:48:26		1089.15
2022-12-12 15:33:28		997.5
2022-12-12 15:19:31		1000.2
2022-12-12 15:03:29		971.25
2022-12-12 14:48:26		450.6
2022-12-12 14:33:29		987.9
2022-12-12 14:18:28		979.35
2022-12-12 14:03:27		1066.65
2022-12-12 13:48:26		484.35
2022-12-12 13:33:27		943.5
2022-12-12 13:18:26		891.9
2022-12-12 13:03:26		868.5
2022-12-12 12:48:26		833.85
2022-12-12 12:33:26		814.2
2022-12-12 12:24:45		821.4
2022-12-12 12:24:00		294
2022-12-12 12:23:13		275.7
2022-12-12 12:22:31		277.5
2022-12-12 12:21:28		275.4
2022-12-12 12:20:32		276.75
2022-12-12 12:19:37		358.5
2022-12-12 12:18:46		350.85
2022-12-12 12:17:58		349.8
2022-12-12 12:17:20		346.05
2022-12-12 09:48:27		386.7
2022-12-12 09:33:26		372.75
2022-12-12 09:18:27		316.8
2022-12-12 09:03:27		386.4
2022-12-12 08:48:28		319.35
2022-12-12 08:33:26		401.85
2022-12-12 08:18:26		335.4
2022-12-12 08:03:26		330.9
2022-12-12 07:48:26		326.25
2022-12-12 07:33:26		369.6
2022-12-12 07:18:26		344.7
2022-12-12 07:03:27		277.35
2022-12-12 06:48:27		278.25
2022-12-12 06:33:26		281.4
2022-12-12 06:18:25		278.7
2022-12-12 06:03:26		275.55
2022-12-12 05:48:28		276
2022-12-12 05:33:26		275.85
2022-12-12 05:18:27		277.05
2022-12-12 05:03:25		274.8
2022-12-12 04:48:26		279.15
2022-12-12 04:33:26		272.25
2022-12-12 04:18:26		271.95
2022-12-12 04:03:28		277.05
2022-12-12 03:48:26		277.95
2022-12-12 03:33:26		287.4
2022-12-12 03:18:26		944.85
2022-12-12 03:03:25		853.05
2022-12-12 02:48:25		888.75
2022-12-12 02:33:25		896.4
2022-12-12 02:18:27		925.5
2022-12-12 02:03:28		907.05
2022-12-12 01:48:26		888.6
2022-12-12 01:33:25		364.95
2022-12-12 01:18:25		392.25
2022-12-12 01:03:26		702.45
2022-12-12 00:48:25		381.15
2022-12-12 00:33:25		921.6
2022-12-12 00:18:28		934.95
2022-12-12 00:03:28		924.9
2022-12-11 23:48:25		786.75
2022-12-11 23:33:26		361.95
2022-12-11 23:18:27		932.4
2022-12-11 23:03:28		894.6
2022-12-11 22:48:26		979.65
2022-12-11 22:33:26		967.8
2022-12-11 22:18:26		945.75
2022-12-11 22:03:26		280.2
2022-12-11 21:48:26		274.2
2022-12-11 21:33:28		278.25
2022-12-11 21:18:25		344.85
2022-12-11 21:03:25		367.8
2022-12-11 20:48:28		339
2022-12-11 20:33:25		346.95
2022-12-11 20:18:27		326.4
2022-12-11 20:03:26		354.75
2022-12-11 19:48:27		396.6
2022-12-11 19:33:28		316.65
2022-12-11 19:18:31		323.7
2022-12-11 19:03:26		364.95
2022-12-11 18:48:26		348.6
2022-12-11 18:33:28		348.6
2022-12-11 18:18:27		409.35
2022-12-11 18:03:27		295.5
2022-12-11 17:48:26		286.5
2022-12-11 17:33:28		279.75
2022-12-11 17:18:27		280.95
2022-12-11 17:03:26		447.9
2022-12-11 16:48:26		455.85
2022-12-11 16:33:28		921.3
2022-12-11 16:18:27		898.8
2022-12-11 16:03:26		430.5
2022-12-11 15:48:26		666.45
2022-12-11 15:33:27		893.4
2022-12-11 15:18:26		970.65
2022-12-11 15:03:26		940.65
2022-12-11 14:48:26		976.2
2022-12-11 14:33:26		989.85
2022-12-11 14:18:26		897.6
2022-12-11 14:03:28		988.05
2022-12-11 13:48:26		736.8
2022-12-11 13:33:28		925.05
2022-12-11 13:18:26		1001.1
2022-12-11 13:03:27		973.65
2022-12-11 12:48:26		886.05
2022-12-11 12:33:26		955.65
2022-12-11 12:18:29		895.8
2022-12-11 12:03:26		322.95
2022-12-11 11:48:27		277.8
2022-12-11 11:33:26		299.4
2022-12-11 11:18:26		286.35
2022-12-11 11:03:26		292.2
2022-12-11 10:48:26		351.15
2022-12-11 10:33:26		352.35
2022-12-11 10:18:27		355.35
2022-12-11 10:03:26		342.45
2022-12-11 09:48:26		384.45
2022-12-11 09:33:27		403.35
2022-12-11 09:18:26		428.25
2022-12-11 09:03:27		356.55
2022-12-11 08:48:28		352.2
2022-12-11 08:33:25		325.95
2022-12-11 08:18:27		431.55
2022-12-11 08:03:27		393.6
2022-12-11 07:48:25		403.95
2022-12-11 07:33:25		346.95
2022-12-11 07:18:28		396.9
2022-12-11 07:03:26		376.8
2022-12-11 06:48:25		293.4
2022-12-11 06:33:25		287.4
2022-12-11 06:18:25		290.1
2022-12-11 06:03:27		288.6
2022-12-11 05:48:26		290.25
2022-12-11 05:33:26		294.6
2022-12-11 05:18:26		297.6
2022-12-11 05:03:26		309.9
2022-12-11 04:48:26		299.7
2022-12-11 04:33:27		283.05
2022-12-11 04:18:26		289.65
[truncated: 30,461 more rows]

## Sheet: June 5th
Time	The Power Load of Factory（KW）	Photovoltaic power generation（KW）	Power supply of the power grid（KW）
00:00:00	843.6	0	843.6
00:15:00	850.95	0	850.95
00:30:00	856.95	0	856.95
00:45:00	723.6	0	723.6
01:00:00	286.05	0	286.05
01:15:00	263.4	0	263.4
01:30:00	192	0	192
01:45:00	210.45	0	210.45
02:00:00	186.45	0	186.45
02:15:00	186.3	0	186.3
02:30:00	185.55	0	185.55
02:45:00	184.5	0	184.5
03:00:00	193.65	0	193.65
03:15:00	194.25	0	194.25
03:30:00	190.95	0	190.95
03:45:00	189.9	0	189.9
04:00:00	190.35	0	190.35
04:15:00	196.8	0	196.8
04:30:00	189	0	189
04:45:00	189.75	0	189.75
05:00:00	184.2	0	184.2
05:15:00	183.45	0	183.45
05:30:00	181.8	0	181.8
05:45:00	202.5	0	202.5
06:00:00	186.6	110.135	76.4647
06:15:00	193.8	146.177	47.6226
06:30:00	188.85	138.472	50.3782
06:45:00	186	115.604	70.3962
07:00:00	210.6	61.4164	149.184
07:15:00	192.9	147.42	45.4798
07:30:00	204.3	126.789	77.5108
07:45:00	211.5	82.5445	128.955
08:00:00	193.8	121.569	72.2307
08:15:00	187.8	122.315	65.485
08:30:00	202.5	177.248	25.2519
08:45:00	196.35	121.072	75.2778
09:00:00	190.65	225.967	-35.3169
09:15:00	186.3	270.957	-84.6573
09:30:00	189.9	282.64	-92.7399
09:45:00	182.4	233.921	-51.521
10:00:00	202.5	292.085	-89.5854
10:15:00	209.4	318.682	-109.282
10:30:00	186.75	315.202	-128.452
10:45:00	190.5	166.56	23.9403
11:00:00	182.85	200.365	-17.5147
11:15:00	182.1	474.533	-292.433
11:30:00	194.85	518.032	-323.182
11:45:00	201.45	455.89	-254.44
12:00:00	858.9	535.928	322.972
12:15:00	888.15	239.389	648.761
12:30:00	827.85	149.16	678.69
12:45:00	895.8	214.781	681.019
13:00:00	893.1	262.009	631.091
13:15:00	830.4	388.28	442.12
13:30:00	872.4	241.875	630.525
13:45:00	845.85	443.711	402.139
14:00:00	843	533.194	309.806
14:15:00	762.15	433.022	329.128
14:30:00	823.2	42.0283	781.172
14:45:00	226.95	262.258	-35.3075
15:00:00	195.6	144.935	50.6655
15:15:00	191.7	61.1679	130.532
15:30:00	180.6	101.933	78.6673
15:45:00	177	90.9958	86.0042
16:00:00	171	0	171
16:15:00	187.2	59.1794	128.021
16:30:00	305.4	0	305.4
16:45:00	284.1	0	284.1
17:00:00	290.7	94.4757	196.224
17:15:00	262.95	119.084	143.866
17:30:00	260.1	0	260.1
17:45:00	306.15	58.9308	247.219
18:00:00	257.55	0	257.55
18:15:00	289.05	0	289.05
18:30:00	295.05	0	295.05
18:45:00	297.9	0	297.9
19:00:00	286.65	0	286.65
19:15:00	258.75	0	258.75
19:30:00	185.1	0	185.1
19:45:00	183.9	0	183.9
20:00:00	181.2	0	181.2
20:15:00	182.85	0	182.85
20:30:00	183.3	0	183.3
20:45:00	183.6	0	183.6
21:00:00	189.3	0	189.3
21:15:00	182.55	0	182.55
21:30:00	179.1	0	179.1
21:45:00	184.95	0	184.95
22:00:00	255.15	0	255.15
22:15:00	899.1	0	899.1
22:30:00	736.05	0	736.05
22:45:00	862.8	0	862.8
23:00:00	734.85	0	734.85
23:15:00	847.65	0	847.65
23:30:00	799.5	0	799.5
23:45:00	299.25	0	299.25
